# Supplementary material for: Charge-Modulated Synthesis of Highly Stable Iron Oxide Nanoparticles for In Vitro and In Vivo Toxicity Evaluation
Source: Nanomaterials (Basel). 2021 Nov 14;11(11):3068. doi: 10.3390/nano11113068 (PMC8624538; doi:10.3390/nano11113068)
Supplement: Supplementary file 1 [file nanomaterials-11-03068-s001.zip]

Archive with 1 entries (1 files):
- nanomaterials-1435925 supplementary.pdf
